# Supplementary material for: Characterization of Xanthomonas arboricola pv. juglandis Bacteriophages against Bacterial Walnut Blight and Field Evaluation
Source: Viruses. 2022 Jun 24;14(7):1380. doi: 10.3390/v14071380 (PMC9325289; doi:10.3390/v14071380)
Supplement: Supplementary file 1 [file viruses-14-01380-s001.zip]

Archive with 1 entries (1 files):
- viruses-1686173-supplementary.pdf
